# Supplementary material for: Level of cognitive functioning among elderly patients in urban area of Bangladesh: A cross-sectional study
Source: PLoS One. 2024 Dec 31;19(12):e0309850. doi: 10.1371/journal.pone.0309850 (PMC11687650; doi:10.1371/journal.pone.0309850)
Supplement: S3 Appendix — (CSV) [file pone.0309850.s003.csv]

ID_NO	Age	Gender	Education	Dummy_Edu	Martial_Status	Occupation	Mon_Income	Family_Expense	Family_Exp_Cat	Height	Weight	BMI	BMI_Cat	Meals	Water	Smoking	Sleep	Sleep_Cat	Diabetes	Stroke	Cardiac_Disease	Sleeping_Problem	Eye_problem	Arthritis	Respiratory problem	RUDAS_1	RUDAS_2	RUDAS_3	RUDAS_4	RUDAS_5	RUDAS_6	RUDAS	RUDAS_Cat
1	68	1	1	0	2	5		20000	1	65	56	20.54441979	1	3	7	2	8	2	0	1	0	1	1	0	1	6	5	1	0	3	6	21	0
2	69	1	1	0	0	5		25000	1	60	65	27.98616708	2	3	7	2	7	1	1	1	1	0	0	0	1	6	5	2	0	3	6	22	0
3	70	1	1	0	0	5		20000	1	61	55	22.91055375	1	3	8	2	5	0	1	1	1	0	0	0	1	6	5	1	0	2	5	19	0
4	61	1	2	0	2	5		30000	1	59	60	26.71651422	2	3	7	2	6	1	1	1	1	1	1	0	1	6	4	1	2	3	6	22	0
5	65	0	1	0	0	0		35000	1	65	57	20.91128443	1	3	8	1	7	1	1	1	1	0	1	0	1	6	5	2	2	4	6	25	1
6	65	0	3	0	0	2		40000	2	71	65	19.98615384	1	3	9	2	8	2	0	1	0	0	0	0	0	6	4	2	1	4	6	23	1
7	65	1	4	0	0	3		40000	2	63	67	26.16533326	2	3	7	2	6	1	1	1	1	0	1	0	1	6	5	1	2	4	6	24	1
8	60	1	2	0	0	5		35000	1	61	45	18.74499852	1	3	6	2	6	1	0	1	1	0	0	1	1	4	3	0	0	2	5	14	0
9	74	0	2	0	2	1		30000	1	66	54	19.21491446	1	3	8	1	7	1	1	1	0	0	0	0	1	4	3	0	0	2	4	13	0
10	64	1	0	0	2	5		30000	1	62	55	22.17746371	1	3	8	2	7	1	0	1	1	0	0	0	1	4	3	1	0	3	5	16	0
11	80	0	1	0	0	0		25000	1	65	60	22.01187834	1	3	8	0	8	2	0	1	0	0	1	1	1	6	5	1	0	3	6	21	0
12	64	1	2	0	0	5		25000	1	61	62	25.82644241	2	3	6	2	8	2	1	1	0	0	0	1	1	6	4	1	0	3	5	19	0
13	67	0	4	0	0	3		50000	2	62	68	27.41940968	2	3	8	1	6	1	0	1	1	0	0	0	1	6	5	2	1	4	6	24	1
14	65	1	1	0	0	5		28000	1	58	46	21.2	1	3	7	2	8	2	1	1	0	0	1	0	0	6	5	1	0	3	5	20	0
15	63	0	5	1	0	3		35000	1	66	57	20.28240971	1	3	10	2	7	1	1	1	0	0	0	0	1	6	5	2	2	4	7	26	1
16	61	1	3	0	0	5		15000	0	63	47	18.35478602	0	3	8	2	8	2	0	1	1	0	1	0	1	6	5	2	2	4	7	26	1
17	64	0	3	0	0	2		40000	2	67	63	21.75321793	1	4	10	1	7	1	0	1	1	1	1	0	0	6	5	1	2	4	7	25	1
18	61	1	1	0	0	5		20000	1	61	46	19.16155404	1	3	7	2	4	0	0	1	1	1	1	0	1	6	5	1	1	3	5	21	0
19	61	1	5	1	0	0		25000	1	62	46	18.54842419	1	3	8	2	6	1	0	1	1	0	0	0	0	6	5	1	2	4	6	24	1
20	67	1	1	0	0	5		25000	1	63	46	17.96425865	0	3	7	2	8	2	0	1	0	0	0	0	0	4	4	1	0	3	5	17	0
21	71	0	4	0	0	2		35000	1	64	60	22.70512354	1	3	9	1	8	2	1	1	0	0	1	0	1	6	5	1	2	4	6	24	1
22	62	1	1	0	0	5		20000	1	62	47	18.95165081	1	4	8	2	6	1	0	1	1	0	0	0	0	6	5	1	1	4	6	23	1
23	67	1	1	0	2	5		25000	1	63	51	19.91689546	1	3	8	2	8	2	0	1	1	0	1	0	1	4	5	1	1	4	5	20	0
24	71	0	4	0	2	2		30000	1	66	67	23.8407272	1	3	10	1	4	0	0	1	1	0	1	0	1	6	5	1	1	4	6	23	1
25	65	1	2	0	0	5		20000	1	61	49	20.41122061	1	3	7	2	6	1	0	1	0	0	0	0	1	6	5	1	0	3	5	20	0
26	61	0	4	0	0	0		40000	2	64	53	20.05619246	1	3	8	1	5	0	1	1	0	0	0	0	0	6	5	1	2	4	7	25	1
27	67	0	5	1	0	3		50000	2	68	67	22.45895495	1	3	10	1	5	0	0	1	1	0	0	0	1	6	5	1	2	4	7	25	1
28	65	0	5	1	0	3		45000	2	64	63	23.84037971	1	3	9	1	6	1	1	1	1	0	0	0	1	6	5	1	2	4	6	24	1
29	61	0	5	1	0	3		40000	2	66	62	22.06156846	1	3	9	1	8	2	0	1	1	1	1	0	1	6	5	1	2	4	6	24	1
30	61	0	2	0	0	4		25000	1	60	59	25.40282858	2	3	12	2	10	2	0	0	1	0	0	1	1	2	3	0	0	1	4	10	0
31	60	0	5	1	0	0		25000	1	71	65	19.98615384	1	3	2	2	8	2	1	1	0	0	1	0	1	8	5	1	3	4	8	29	2
32	84	1	0	0	2	5		40000	2	59	48	21.37321138	1	3	5	2	5	0	0	1	1	0	0	0	1	0	4	0	0	2	5	11	0
33	61	1	3	0	2	5		45000	2	63	58	22.650587	1	3	10	2	7	1	1	1	1	1	0	0	1	8	5	1	3	4	7	28	2
34	60	1	3	0	2	5		60000	3	63	56	21.86953228	1	3	8	2	8	2	1	1	1	1	0	0	1	8	5	1	3	4	8	29	2
35	75	1	0	0	0	5		25000	1	56	48	23.72453724	1	2	5	2	4	0	0	1	1	1	1	0	0	6	5	0	3	2	5	21	0
36	60	0	3	0	0	3	50000	40000	2	66	57	20.28240971	1	3	5	1	7	1	1	0	0	0	1	1	1	6	5	1	3	4	8	27	1
37	62	1	4	0	1	6		35000	1	55	56	28.69427226	2	3	4	2	5	0	1	1	0	0	0	1	0	6	5	1	3	4	7	26	1
38	60	0	3	0	0	1	20000	20000	1	68	70	23.4645798	1	3	3	2	6	1	1	0	1	1	1	1	1	8	5	1	2	4	8	28	2
39	63	1	1	0	0	5		35000	1	60	60	25.833385	2	3	6	2	8	2	1	0	0	0	1	1	0	6	5	1	3	4	8	27	1
40	70	0	4	0	0	0		50000	2	73	80	23.26895252	1	3	7	2	8	2	1	1	1	1	0	0	1	8	5	1	3	4	7	28	2
41	77	0	3	0	0	0		25000	1	66	75	26.6873812	2	3	7	2	6	1	1	0	0	1	0	1	0	0	4	1	1	2	5	13	0
42	65	0	3	0	0	4		15000	0	65	58	21.27814907	1	3	10	1	8	2	1	1	1	1	0	1	1	6	5	1	3	2	8	25	1
43	70	1	1	0	2	5		16000	0	61	80	33.32444182	3	3	7	2	8	2	1	1	1	1	0	0	1	6	5	1	3	4	5	24	1
44	65	1	1	0	2	5		20000	1	61	80	33.32444182	3	3	7	2	8	2	1	1	1	1	1	1	1	4	5	1	3	4	5	22	0
45	68	0	0	0	0	3	12000	40000	2	65	60	22.01187834	1	3	10	0	5	0	1	1	0	0	0	0	1	6	3	1	0	4	8	22	0
46	63	1	3	0	0	5		100000	3	63	60	23.43164172	1	3	8	2	7	1	1	1	1	1	0	0	1	4	5	1	3	4	6	23	1
47	75	1	2	0	2	5		30000	1	62	70	28.2258629	2	3	8	2	6	1	1	0	1	0	0	0	1	6	5	2	3	2	4	22	0
48	80	1	2	0	2	5		60000	3	61	58	24.16022032	1	3	8	2	8	2	1	0	0	0	0	0	1	4	5	2	2	2	5	20	0
49	64	0	4	0	0	0		90000	3	64	90	34.0576853	3	3	7	2	7	1	1	0	1	0	0	1	1	8	5	1	3	0	8	25	1
50	69	0	4	0	0	3	50000	50000	2	64	60	22.70512354	1	3	5	2	8	2	0	1	1	1	0	0	1	2	5	0	0	4	3	14	0
51	63	0	3	0	0	1	15000	15000	0	68	73	24.47020465	1	3	5	1	7	1	1	1	1	1	1	0	1	4	5	1	3	1	6	20	0
52	68	0	3	0	0	0		15000	0	68	73	24.47020465	1	3	7	1	6	1	0	1	0	1	1	0	1	6	5	1	2	1	7	22	0
53	60	0	0	0	0	0		20000	1	67	70	24.17024215	1	3	8	1	7	1	1	1	1	1	1	1	1	2	5	1	0	1	6	15	0
54	70	0	3	0	0	0		25000	1	68	72	24.13499637	1	3	6	1	7	1	1	1	1	1	1	1	1	6	5	1	2	2	6	22	0
55	63	0	3	0	1	0		30000	1	67	70	24.17024215	1	3	6	2	6	1	1	0	1	1	1	1	1	4	5	1	0	1	6	17	0
56	71	0	2	0	0	0		30000	1	66	70	24.90822245	1	2	6	2	6	1	1	1	0	0	1	0	0	6	5	1	1	1	5	19	0
57	70	0	4	0	0	0		28000	1	67	70	24.17024215	1	5	8	1	8	2	1	1	1	1	0	0	1	2	4	1	1	4	5	17	0
58	62	0	1	0	0	4		12000	0	67	73	25.20610967	2	2	5	2	7	1	1	1	1	1	1	1	1	4	5	1	1	1	6	18	0
59	61	0	4	0	0	0		30000	1	66	70	24.90822245	1	3	6	2	6	1	1	0	1	1	1	1	1	2	5	1	1	4	8	21	0
60	83	0	3	0	0	0		100000	3	66	62	22.06156846	1	3	5	2	3	0	1	1	1	0	0	0	1	2	5	1	1	1	5	15	0
61	63	1	2	0	2	5		40000	2	60	62	26.69449783	2	3	12	2	6	1	0	1	1	0	0	0	1	4	5	1	1	1	5	17	0
62	60	1	1	0	0	5		20000	1	64	60	22.70512354	1	3	8	2	7	1	0	1	1	1	0	0	1	8	5	1	1	4	5	24	1
63	68	0	4	0	0	2	45000	45000	2	64	64	24.21879844	1	3	10	1	6	1	0	1	0	1	0	0	1	8	5	2	2	4	4	25	1
64	67	0	4	0	0	2	30000	30000	1	63	58	22.650587	1	3	8	2	7	1	0	0	0	0	0	0	1	6	5	1	1	2	4	19	0
65	65	0	4	0	0	1	20000	20000	1	64	58	21.94828608	1	3	10	1	6	1	0	1	1	0	1	0	1	8	5	1	2	4	6	26	1
66	61	0	5	1	0	2	25000	25000	1	66	61	21.70573671	1	3	8	1	5	0	0	0	1	0	1	0	1	6	5	1	3	4	6	25	1
67	71	0	4	0	0	2	25000	25000	1	68	72	24.13499637	1	3	11	2	7	1	1	1	0	1	0	0	1	6	5	1	1	2	5	20	0
68	73	0	4	0	0	2	35000	35000	1	68	68	22.79416324	1	3	8	1	6	1	1	1	0	0	0	0	1	4	5	1	0	2	4	16	0
69	68	0	3	0	0	2	30000	30000	1	67	63	21.75321793	1	3	9	1	5	0	0	1	1	0	0	0	0	6	5	1	1	2	4	19	0
70	61	0	1	0	0	1	20000	20000	1	63	55	21.47900491	1	3	8	2	6	1	0	1	1	1	1	0	1	6	5	1	0	2	5	19	0
71	70	1	0	0	2	3	15000	15000	0	73	65	18.90602393	1	3	8	2	6	1	1	1	1	0	0	0	0	6	5	2	3	4	6	26	1
72	77	1	3	0	2	0		80000	3	65	70	25.68052473	2	3	7	2	9	2	1	0	0	1	0	0	0	6	4	1	2	2	6	21	0
73	85	1	1	0	2	5		25000	1	57	50	23.85354109	1	3	4	2	9	2	0	0	1	0	1	0	1	0	4	0	0	0	4	8	0
74	76	1	1	0	2	5		40000	2	58	51	23.49885794	1	4	8	2	8	2	0	0	0	0	0	1	0	6	5	1	1	0	5	18	0
75	65	0	0	0	0	6	20000	20000	1	61	55	22.91055375	1	3	5	2	7	1	1	0	1	1	1	0	0	6	5	1	3	1	6	22	0
76	74	0	4	0	0	0		65000	3	69	65	21.16156301	1	3	10	2	7	1	0	1	1	1	1	1	1	6	5	1	1	4	4	21	0
77	81	1	3	0	0	5		45000	2	62	60	24.19359677	1	3	5	2	7	1	0	1	1	1	0	0	0	0	4	0	0	2	4	10	0
78	61	0	1	0	0	1	15000	15000	0	74	75	21.22904173	1	3	7	1	7	1	0	1	1	0	0	1	1	6	5	1	1	2	5	20	0
79	62	0	4	0	0	0		30000	1	64	65	24.59721716	1	3	6	1	8	2	0	1	1	1	0	1	1	6	5	2	2	4	5	24	1
80	61	1	1	0	0	5		30000	1	63	62	24.21269645	1	3	8	2	8	2	0	1	1	1	1	1	0	6	5	1	1	4	7	24	1
81	64	0	1	0	0	0		15000	0	65	63	23.11247226	1	3	8	2	8	2	0	1	1	1	1	1	1	6	5	1	2	4	7	25	1
82	65	0	1	0	0	6	50000	50000	2	65	69	25.31366009	2	3	8	1	8	2	1	1	0	1	1	1	0	4	5	1	2	4	7	23	1
83	63	1	1	0	0	5		50000	2	60	51	21.95837725	1	3	7	2	5	0	0	1	1	1	1	1	1	6	4	1	3	4	7	25	1
84	80	0	0	0	0	1	15000	15000	0	61	65	27.07610898	2	3	8	2	7	1	1	1	1	1	0	0	0	4	4	1	1	4	5	19	0
85	66	1	1	0	0	5		9000	0	60	58	24.97227217	1	3	8	2	8	2	0	1	1	1	0	0	1	6	5	1	1	4	5	22	0
86	65	0	2	0	0	4		8000	0	64	69	26.11089207	2	3	8	2	8	2	0	1	1	1	0	1	0	2	5	1	1	4	7	20	0
87	60	0	3	0	0	0		35000	1	67	66	22.78908545	1	3	7	0	7	1	0	1	1	0	0	1	1	6	5	2	2	4	7	26	1
88	63	1	1	0	0	5		25000	1	60	49	21.09726442	1	3	8	2	6	1	1	0	1	0	0	1	1	6	5	1	2	4	6	24	1
89	61	1	1	0	0	6	18000	18000	0	61	58	24.16022032	1	3	8	2	6	1	1	0	1	1	0	1	1	2	5	1	0	4	7	19	0
90	63	1	1	0	0	5		36000	1	56	47	23.23027605	1	3	7	2	5	0	0	1	1	1	1	1	0	4	5	1	3	4	7	24	1
91	75	0	2	0	0	2	40000	60000	3	64	60	22.70512354	1	3	10	2	6	1	1	1	0	1	0	0	0	6	5	1	1	4	4	21	0
92	71	0	3	0	0	0		40000	2	65	70	25.68052473	2	3	7	2	7	1	1	0	0	1	1	0	0	6	5	2	1	3	5	22	0
93	70	1	2	0	2	5		15000	0	67	70	24.17024215	1	3	6	2	6	1	1	1	1	0	0	0	1	4	5	1	1	4	5	20	0
94	65	0	2	0	0	2	20000	20000	1	63	75	29.28955215	2	3	10	0	5	0	1	0	0	0	1	0	0	6	5	1	3	4	8	27	1
95	78	0	2	0	0	1	20000	20000	1	55	68	34.84304489	3	3	8	0	6	1	0	1	1	1	1	0	1	4	5	1	2	2	7	21	0
96	60	0	3	0	0	2	30000	30000	1	55	65	33.30585174	3	3	8	0	6	1	0	1	0	1	0	1	1	6	5	1	2	2	4	20	0
97	85	0	3	0	0	1	20000	20000	1	64	72	27.24614824	2	3	10	1	8	2	1	1	1	1	0	0	1	4	2	1	1	2	3	13	0
98	80	1	1	0	0	5		20000	1	64	55	20.81302991	1	3	8	2	5	0	0	1	1	1	0	0	1	2	2	0	0	1	3	8	0
99	67	0	5	1	0	2	60000	60000	3	65	67	24.57993082	1	3	10	1	6	1	1	1	0	0	1	0	1	6	5	2	2	2	5	22	0
100	65	0	2	0	0	2	22000	22000	1	62	58	23.38714355	1	3	8	1	6	1	0	1	0	0	1	0	0	6	5	1	1	2	5	20	0
101	69	0	2	0	0	2	15000	15000	0	65	69	25.31366009	2	3	10	1	8	2	0	1	0	1	0	0	1	2	2	0	1	4	6	15	0
102	68	0	5	1	0	0		50000	2	66	64	22.77323196	1	3	10	1	6	1	1	1	1	0	1	0	1	8	5	2	2	4	6	27	1
103	63	1	3	0	0	0		20000	1	61	56	23.32710927	1	3	8	2	7	1	1	1	0	0	0	0	1	4	5	1	1	2	4	17	0
104	65	1	1	0	2	5		15000	0	60	56	24.11115933	1	3	6	2	5	0	1	1	0	0	0	0	0	4	4	1	1	2	4	16	0
105	73	1	0	0	2	5		10000	0	56	47	23.23027605	1	3	6	2	6	1	0	1	1	0	0	0	1	6	4	1	0	2	4	17	0
106	76	0	5	1	0	0		40000	2	66	66	23.48489545	1	3	10	0	5	0	1	0	0	0	0	0	1	4	3	1	0	2	4	14	0
107	63	0	3	0	0	2		30000	1	62	56	22.58069032	1	3	8	0	7	1	1	1	0	0	0	0	1	6	5	1	1	4	6	23	1
108	73	1	3	0	2	5		25000	1	60	48	20.666708	1	4	6	2	5	0	1	0	0	0	0	0	1	2	3	0	0	1	4	10	0
109	61	1	5	1	0	0		40000	2	62	60	24.19359677	1	4	8	2	6	1	1	1	1	1	0	0	1	8	5	2	2	4	6	27	1
110	63	0	5	1	0	3		45000	2	68	67	22.45895495	1	3	10	1	8	2	0	1	1	1	0	0	1	8	5	2	2	4	6	27	1
111	67	1	1	0	0	5		40000	2	60	55	23.68060292	1	3	7	2	5	0	1	1	0	1	0	1	1	6	5	1	1	2	6	21	0
112	75	1	1	0	0	5		15000	0	61	45	18.74499852	1	3	6	2	7	1	0	1	1	0	0	0	0	4	3	0	0	2	4	13	0
113	60	0	2	0	0	4		40000	2	68	62	20.78291354	1	4	9	0	6	1	0	1	0	0	1	0	1	6	5	1	1	4	6	23	1
114	60	1	0	0	0	5		30000	1	63	50	19.5263681	1	3	7	2	5	0	0	1	1	1	0	0	1	6	5	1	0	2	6	20	0
115	61	1	1	0	0	5		25000	1	63	50	19.5263681	1	3	7	2	5	0	0	1	1	0	0	0	1	6	4	1	0	2	6	19	0
116	70	1	1	0	0	5		20000	1	56	45	22.24175367	1	3	7	2	7	1	0	1	1	1	0	0	1	4	3	0	0	2	4	13	0
117	65	1	1	0	0	5		20000	1	65	55	20.17755515	1	3	7	2	8	2	0	1	1	1	0	0	1	6	4	1	0	4	5	20	0
118	71	1	0	0	0	6		20000	1	60	51	21.95837725	1	3	7	2	6	1	1	0	0	0	0	0	1	4	3	0	0	2	4	13	0
119	65	1	0	0	0	5		15000	0	61	45	18.74499852	1	3	7	2	5	0	0	1	0	1	0	0	1	6	3	0	0	2	4	15	0
120	75	0	4	0	2	0		50000	2	61	67	27.90922002	2	4	8	0	7	1	0	1	1	1	0	0	1	6	4	1	0	3	6	20	0
121	75	0	2	0	0	0		20000	1	64	85	32.16559167	3	3	6	2	8	2	1	1	0	0	0	0	1	2	5	1	3	4	6	21	0
122	65	1	3	0	2	5		15000	0	62	55	22.17746371	1	3	9	2	8	2	1	1	1	1	0	0	1	8	5	1	3	4	7	28	2
123	65	0	3	0	0	2	55000	55000	2	64	75	28.38140442	2	3	8	2	8	2	1	0	0	0	0	0	1	4	5	1	3	4	8	25	1
124	70	1	2	0	2	5		25000	1	63	75	29.28955215	2	3	7	2	7	1	1	1	1	0	0	0	1	8	5	2	3	4	5	27	1
125	68	1	1	0	0	5		40000	2	62	75	30.24199597	3	3	6	2	6	1	0	1	1	1	0	0	1	8	5	2	3	4	7	29	2
126	72	1	1	0	0	5		5000	0	72	58	17.34185567	0	3	10	2	7	1	0	1	1	0	0	0	1	8	5	1	3	4	7	28	2
127	79	1	0	0	2	5		8000	0	68	60	20.11249697	1	3	10	2	7	1	1	1	1	0	0	0	1	8	5	1	3	4	4	25	1
128	70	0	3	0	0	1	16000	16000	0	66	60	21.34990496	1	3	10	2	7	1	0	0	1	1	0	1	1	8	5	1	3	4	6	27	1
129	60	0	3	0	0	2	30000	30000	1	67	70	24.17024215	1	3	9	2	7	1	0	0	1	0	1	1	1	8	5	1	3	4	8	29	2
130	61	0	2	0	2	0		20000	1	42	55	48.32776105	3	3	9	0	7	1	1	1	0	1	0	1	1	6	5	1	3	4	8	27	1
131	64	1	0	0	0	5		12000	0	65	70	25.68052473	2	3	7	2	8	2	0	1	0	1	0	0	1	6	5	2	3	2	7	25	1
132	60	1	3	0	0	5		45000	2	62	48	19.35487742	1	3	7	2	5	0	0	1	1	0	0	0	1	6	5	2	3	4	6	26	1
133	70	0	1	0	0	0		20000	1	53	60	33.10793378	3	3	10	1	7	1	1	1	1	1	0	1	0	8	4	1	3	4	8	28	2
134	75	1	3	0	2	5		5000	0	64	65	24.59721716	1	3	7	2	7	1	1	1	1	1	0	0	1	6	5	1	3	4	8	27	1
135	65	1	2	0	2	5		30000	1	65	60	22.01187834	1	3	8	2	8	2	1	1	0	1	1	0	0	8	5	1	3	4	5	26	1
136	61	0	4	0	0	0		40000	2	73	78	22.68722871	1	3	8	1	6	1	1	0	0	1	0	0	1	8	5	0	3	0	5	21	0
137	68	0	1	0	0	6	50000	50000	2	63	69	26.94638798	2	3	8	2	8	2	1	1	1	1	1	0	1	6	5	1	3	4	7	26	1
138	67	1	1	0	0	5		25000	1	65	65	23.84620154	1	3	8	2	6	1	1	1	0	0	1	0	1	8	5	1	3	3	8	28	2
139	80	0	1	0	0	1	10000	10000	0	70	60	18.9796298	1	3	5	0	6	1	1	0	1	1	0	0	0	4	5	1	1	2	5	18	0
140	73	0	3	0	0	2	30000	30000	1	63	68	26.55586062	2	3	5	2	10	2	1	0	0	0	1	1	0	4	5	1	2	4	6	22	0
141	65	0	3	0	0	2	20000	20000	1	68	75	25.14062122	2	3	9	2	7	1	1	1	1	1	1	1	1	8	5	1	3	4	7	28	2
142	62	0	4	0	0	0		20000	1	73	80	23.26895252	1	3	7	1	6	1	1	0	0	1	0	0	1	8	5	1	3	2	7	26	1
143	61	0	2	0	0	6	18000	18000	0	66	77	27.3990447	2	3	3	2	6	1	1	0	1	1	1	1	0	8	5	1	3	4	6	27	1
144	65	1	0	0	0	5		10000	0	62	70	28.2258629	2	3	7	2	6	1	1	0	0	1	0	0	1	6	5	1	3	4	8	27	1
145	83	0	1	0	2	2	40000	40000	2	66	80	28.46653995	2	3	6	1	10	2	1	0	0	0	1	1	0	2	5	1	1	4	5	18	0
146	77	0	5	1	0	3	80000	80000	3	66	67	23.8407272	1	3	7	1	8	2	1	1	0	1	0	1	0	8	5	2	1	2	8	26	1
147	67	1	1	0	0	5		40000	2	58	54	24.8811437	1	3	7	2	7	1	0	1	1	1	0	0	1	6	5	1	0	4	7	23	1
148	61	1	0	0	0	5		70000	3	60	55	23.68060292	1	3	2	2	6	1	1	1	0	0	1	0	0	6	5	1	3	4	8	27	1
149	68	1	0	0	0	5		100000	3	60	79	34.01395692	3	3	2	2	6	1	1	1	0	0	1	0	0	6	5	0	3	2	8	24	1
150	70	1	4	0	0	5		18000	0	59	70	31.16926659	3	3	4	2	10	2	1	1	1	1	0	1	1	4	5	1	2	2	5	19	0
